# Supplementary material for: Genome-Wide Identification, Primary Functional Characterization of the NHX Gene Family in Canavalia rosea, and Their Possible Roles for Adaptation to Tropical Coral Reefs
Source: Genes (Basel). 2021 Dec 23;13(1):33. doi: 10.3390/genes13010033 (PMC8774410; doi:10.3390/genes13010033)
Supplement: Supplementary file 1 [file genes-13-00033-s001.zip]

Archive with 3 entries (3 files):
- genes-1483053-supplementary-Table S3-Summary of possible cis-regulatory elements found in CrNHX promoter DNA regions.xlsx
- genes-1483053-supplementary-Table S4-FPKM values of CrNHXs for RNA-seq assay of C. rosea tissues in this study.xlsx
- genes-1483053-supplementary.pdf
