# Supplementary material for: Genome-Wide Identification, Primary Functional Characterization of the NHX Gene Family in Canavalia rosea, and Their Possible Roles for Adaptation to Tropical Coral Reefs
Source: Genes (Basel). 2021 Dec 23;13(1):33. doi: 10.3390/genes13010033 (PMC8774410; doi:10.3390/genes13010033)
Supplement: Supplementary file 1 [file genes-13-00033-s001.zip › genes-1483053-supplementary-Table S3-Summary of possible cis-regulatory elements found in CrNHX promoter DNA regions.xlsx]

## Sheet: Sheet1
ID		motif_sequence	CrNHX1-Pro	CrNHX3-Pro	CrNHX3-1-Pro	CrNHX4-Pro	CrNHX4-1-Pro	CrNHX5-Pro	CrNHX6-Pro	CrNHX7-Pro
Core promoter/enhancer elements	AT-TATA-box	TATATAAA TATATA	12	9	32	28	6	38	12	11
	CAAT-Box	CAAT CAAAT CCAAT	26	35	27	44	30	36	38	46
	TATA	TATAAAAT	2	2	4	4	1	0	4	2
	TATA-box	TATTTAAA ATATAA TATA TACATAAA taTATAAAtc TATAAAT TATAAA TATATAA TACAAAA ATTATA TATAA ATATAT TATACA TATAAAA ccTATAAAaa TATAAATA tcTATAAATAgg TATATTTATATTT taTATAAAg TAAAGATT TATAAGAA	67	154	189	107	56	154	126	70
	sum		107	200	252	183	93	228	180	129
Stress response	MYB	CAACAG CAACCA TAACCA CAACTG TAACTG	4	1	2	3	8	0	4	3
	as-1	TGACG	1	2	0	1	0	1	0	3
	MBS	CAACTG	0	0	1	1	2	0	1	0
	MYC	CATGTG TCTCTTA CATTTG CAATTG	1	3	2	6	5	1	3	3
	STRE	AGGGG	1	0	1	1	0	1	2	1
	Myb-binding site	CAACAG	1	0	0	1	0	0	0	0
	ARE	AAACCA	3	3	0	1	1	1	3	0
	AP-1	TGAGTTAG	0	0	0	1	0	0	0	1
	TC-rich repeats	ATTCTCTAAC GTTTTCTTAC	0	1	0	0	0	0	1	1
	W-BOX	TTGACC	0	0	0	2	0	0	0	0
	WUN-MOTIF	CAATTACAT TTATTACAT TAATTACTC AAATTTCCT AAATTACT	1	1	0	3	0	2	0	0
	ERE	ATTTTAAA ATTTCATA	5	5	0	1	4	2	7	4
	sum		17	16	6	21	20	8	21	16
Light Resposne	chs-CMA1a	TTACTTAA	0	0	0	1	0	1	0	0
	AT1-MOTIF	AATTATTTTTTATT	0	0	1	1	0	0	0	0
	ATCT-MOTIF	AATCTAATCC	0	0	0	1	0	1	0	0
	Box 4	ATTAAT	7	12	2	4	3	4	7	10
	GATA-motif	AAGATAAGATT GATAGGA	1	1	0	1	3	1	0	0
	G-Box	CACGTT CACGTG CACGTC TAACACGTAG TACGTG CACGAC TAAACGTG	8	2	2	3	2	1	2	2
	GT1-motif	GGTTAA GGTTAAT	1	1	1	2	3	1	1	3
	AE Box	AGAAACAA	0	1	0	0	0	1	0	2
	I-BOX	TGATAATGT gGATAAGGTG	0	1	0	0	1	0	0	0
	LAMP-ELEMENT	CTTTATCA	0	0	0	0	0	0	1	0
	MRE	AACCTAA	2	1	0	0	0	0	0	0
	TCCC-MOTIF	TCTCCCT	0	0	0	1	0	0	0	0
	TCT-motif	TCTTAC	1	1	1	1	0	2	1	1
	sum		20	20	7	15	12	12	12	18
Hormone Response	ABRE	ACGTG CACGTG GCAACGTGTC TACGTGTC	7	4	0	3	1	1	1	2
	AT-ABRE	TACGTGTC	0	1	0	0	0	0	0	0
	ABRE 3a	TACGTG	1	1	0	1	0	0	0	1
	sum：ABRE 3a		8	6	0	4	1	1	1	3
	CARE	CAACTCCC	0	0	0	0	0	1	0	0
	GARE-MOTIF	TCTGTTG	1	0	0	0	0	0	0	0
	P-BOX	CCTTTTG	0	1	0	0	1	0	0	0
	TATC-BOX	TATCCCA	1	0	0	0	0	0	0	1
	sum		2	1	0	0	1	0	0	1
	CGTCA-Motif	CGTCA	1	2	0	1	0	1	0	3
	TGACG-motif	TGACG	1	2	0	1	0	1	0	3
	sum		2	4	0	2	0	2	0	6
	TGA-element	AACGAC	0	0	1	0	0	2	0	0
	sum		24	22	1	12	4	9	2	20
