# Supplementary material for: Genome-Wide Identification, Primary Functional Characterization of the NHX Gene Family in Canavalia rosea, and Their Possible Roles for Adaptation to Tropical Coral Reefs
Source: Genes (Basel). 2021 Dec 23;13(1):33. doi: 10.3390/genes13010033 (PMC8774410; doi:10.3390/genes13010033)
Supplement: Supplementary file 1 [file genes-13-00033-s001.zip › genes-1483053-supplementary-Table S4-FPKM values of CrNHXs for RNA-seq assay of C. rosea tissues in this study.xlsx]

## Sheet: FPKM for tissue-specific
FPKM values of eight CrNHXs for tissue-specific RNA-Seq assay in C. rosea plants
	root	stem	young leaf	flower bud	young fruit
CrNHX1	0.0589924	0	0.0192281	2.08884	0
CrNHX3	0.141452	0	0.0980929	0.362052	1.27152
CrNHX3-1	43.4475	29.9292	25.8054	23.6443	31.786
CrNHX4	4.46947	10.8113	3.75491	1.45113	2.37293
CrNHX4-1	0.775329	3.08913	7.17086	4.64473	10.0057
CrNHX5	50.402	27.8069	14.3568	28.0051	19.1132
CrNHX6	2.51571	1.78127	2.06042	3.02705	2.28123
CrNHX7	25.8615	14.4465	16.0635	11.4887	17.1933

## Sheet: FPKM for habitat-specific
FPKM values of eight CrNHXs for habitat-specific RNA-Seq assay in C. rosea leaves
	Yongxing Island (YX)			South China Botanical Garden (SCBG)				Change %	Regulation
Sample	1	2	3	1	2	3
CrNHX1	0.9	1.68	0.81	0.37	0.34	0.57		1.64844	Up
CrNHX3	0	0	0	0	0	0.05
CrNHX3-1	7.57	9.75	9.98	16.83	18.58	13.26		-0.43908
CrNHX4	0.05	0.37	0.81	0.08	0.33	0.47		0.397727
CrNHX4-1	1.89	2.62	1.86	3.67	6.15	4.54		-0.556407	Down
CrNHX5	11.06	14.46	13.69	20.1	24.05	15.57		-0.343436
CrNHX6	0.15	0.17	0.27	1.09	1.67	1.08		-0.846354	Down
CrNHX7	4.94	7.25	7.52	15.4	17.36	12.33		-0.562874	Down

## Sheet: FPKM&Deseq for abiotic stresses
FPKM values of eight CrNHXs for abiotic stress-treated C. rosea seedling roots and leaves’ RNA-Seq assays												P value < 0.05 and foldchange > 2 or foldchange < 0.5 was set as the threshold for significantly differential expression.
	CK_root_2 h			Salt_root_2h			Change %	FoldChange	p-value	Regulation	Alkali_root_2 h			Change %	FoldChange	p-value	Regulation	Osmotic_root_2 h			Change %	FoldChange	p-value	Regulation	Heat_root_2 h			Change %	FoldChange	p-value	Regulation	CK_root_48 h			Salt_root_48 h			Change %	FoldChange	FoldChange	p-value	Regulation	Alkali_root_48 h			Change %	FoldChange	p-value	Regulation
Sample	1	2	3	1	2	3					1	2	3					1	2	3					1	2	3					1	2	3	1	2	3						1	2	3
CrNHX1	0	0.0519258	0	0	0.0267148	0.0264811	0.0244582				0	0.0243501	0	-0.531061				0	0	0					0	0	0					0	0	0	0	0.0304741	0						0.0584721	0	0
CrNHX3	0.0268996	0.101686	0	0.144625	0.392364	0.0777864	3.78107	4.73104	0.101643		0.049793	0.0238422	0.148844	0.730206	2.19191	0.489896		0.0243508	0	0.0240894	-0.623283				0.0256822	0.0546389	0	-0.375348				0	0.0558109	0.0273458	0	0.0895155	0.028558	0.419892					0.0858789	0.804008	0.350502	13.9163	21.0214	0.00481581	Up
CrNHX3-1	12.6658	21.1264	17.94	9.77578	22.5053	11.7066	-0.149705	0.850174	0.518705		7.42478	8.09975	10.8708	-0.48977	0.641115	0.0125606		7.70667	13.6256	9.78314	-0.398528	0.784561	0.246384		4.09243	4.50448	3.00326	-0.775765	0.587079	0.000779638		8.93177	8.21404	7.44411	4.29488	9.64154	18.8822	0.334636	1.94657	1.94657	0.0999943		20.7013	0.521553	2.87664	-0.0199451	0.821137	0.761158
CrNHX4	12.7803	16.4209	11.2912	9.03096	9.12907	4.94285	-0.429453	0.567526	0.00565822		1.77065	0.786649	1.4551	-0.90091	0.123782	9.98367e-21	Down	6.90951	5.91914	2.98493	-0.609469	0.499612	0.00206555	Down	1.996	3.20489	1.23373	-0.841091	0.403301	4.12889e-06	Down	8.03292	3.1918	3.16789	2.58878	14.833	21.9019	1.73221	2.96629	2.96629	0.0103042	Up	18.1553	0.508188	0.235572	0.313108	1.07432
CrNHX4-1	0.439842	0.989697	0.784859	0.63812	1.3035	0.343213	0.031806	1.03057	0.942954		0.348934	0.278465	0.309052	-0.577108	0.529663	0.0625813		0.189604	0.373052	0.168811	-0.669677	0.43068	0.0409994	Down	0.59991	0.531795	0.232451	-0.383961	1.57786	0.181579		0.206055	0.173825	0.255508	0.671559	0.302032	0.222362	0.88224	1.73939	1.73939	0.243712		0.133736	0.0431743	0.500339	0.0658828	1.10536	0.890072
CrNHX5	25.4314	30.438	35.7603	38.8869	41.6443	41.9826	0.337054	1.33332	0.0156242		38.3603	34.0994	28.3401	0.100079	1.36818	0.0173203		31.5457	28.1917	27.8728	-0.0438665	1.22893	0.0841024		20.5942	21.927	19.4178	-0.324029	1.8021	0.000125691		21.7635	18.5759	21.5277	28.4817	41.4299	30.68	0.62593	1.26339	1.26339	0.182135		32.4724	33.7639	29.0901	0.540826	1.7958	0.0466329
CrNHX6	3.93193	5.88514	7.32274	3.88517	4.98085	4.67096	-0.210202	0.789596	0.23076		5.0948	5.85863	4.90014	-0.0750446	1.15439	0.43694		2.46271	3.06627	2.284	-0.544162	0.58955	0.0123799		2.27268	2.30964	1.43671	-0.648827	0.912261	0.654032		2.15366	2.20484	2.63597	4.77023	7.16704	8.84511	1.97126	2.453	2.453	2.84686e-06	Up	8.93411	1.75243	3.50786	1.02937	1.94028	0.0515404
CrNHX7	21.4055	26.1946	23.235	52.0962	50.7327	64.9277	1.36827	2.36527	5.12303e-13	Up	31.8508	34.0661	29.8566	0.352062	1.68544	7.84338e-11		24.2788	27.166	24.127	0.0668679	1.37696	0.00191965		16.8922	16.9244	12.3881	-0.347714	1.70999	1.02077e-07		28.3726	24.9707	29.1377	9.05135	23.9931	27.6991	-0.263545	0.507446	0.507446	0.0023288		26.4915	14.9585	18.8867	-0.268478	0.787905	0.196924
	CK_leaf_2 h			Salt_leaf_2 h			Change %	FoldChange	p-value	Regulation	Alkali_leaf_2 h				FoldChange	p-value	Regulation	Osmotic_leaf_2 h			Change %	FoldChange	p-value	Regulation	Heat_leaf_2 h			Change %	FoldChange	p-value	Regulation	CK_leaf_48 h			Salt_leaf_48 h			Change %	FoldChange	FoldChange	p-value	Regulation	Alkali_leaf_48 h			Change %	FoldChange	p-value	Regulation
	1	2	3	1	2	3					1	2	3	Change %				1	2	3					1	2	3					1	2	3	1	2	3						1	2	3
CrNHX1	1.66534	1.46854	1.59441	3.94832	9.30406	2.88112	2.41213	3.92158	9.04363e-05	Up	4.58086	4.40749	1.69993	1.2605	2.46802	0.00423941	Up	2.86422	4.65432	0.983653	0.798158	2.08042	0.0773198	Up	0.423603	0.206754	0.194095	-0.825634	0.217611	9.86138e-06	Down	17.6843	21.0321	25.2731	0	0.0263979	0.404317	-0.993269	0.00684672	0.00684672	7.29596e-08	Down	1.13972	8.46424	2.39872	-0.812427	0.161241	2.93413e-05	Down
CrNHX3	0	0.0743745	0	0	0	0					0.0492892	0	0	-0.337283				0	0	0					0	0	0					0	0.0251753	0	0.0266767	0.129237	0.098971	9.12437	10.3676	10.3676	0.0775656	Up	0.253624	0.180168	0	16.2308	14.0605	0.101409
CrNHX3-1	5.44233	12.798	7.62076	3.4281	11.9615	3.09549	-0.285217	0.829813	0.653684		12.2722	12.1367	14.364	0.499275	1.66645	0.0365742		2.92003	10.4366	3.67564	-0.341394	0.77128	0.524258		2.78087	3.02427	2.5368	-0.677433	0.40594	0.000327635	Down	10.0759	12.2161	11.0136	1.91881	2.31679	5.079	-0.720328	0.302172	0.302172	3.63414e-07	Down	7.98471	17.7298	6.81912	-0.023175	0.844623	0.514662
CrNHX4	0.173549	0.272657	0.406162	0.506836	0.778693	0.486677	1.07916	2.37443	0.0256335	Up	0.885401	0.636579	0.309651	1.14888	2.32164	0.0595404	Up	0.560795	1.08997	1.17695	2.31748	3.82893	0.000929497	Up	0.482995	0.686489	0.574788	1.04638	2.56538	0.0154492	Up	0.918892	1.53206	1.00414	0.371627	0.284269	1.90484	-0.25885	0.784553	0.784553	0.621362		0.334722	0.188713	0.195285	-0.791982	0.181478	5.1106e-08	Down
CrNHX4-1	0.655298	1.19682	0.588177	0.478438	0.863699	0.424543	-0.276037	0.840787	0.63115		1.28567	1.1731	0.851112	0.356348	1.49901	0.176708		0.416881	0.72107	0.480725	-0.336687	0.776653	0.472241		0.417938	0.827545	0.369943	-0.338019	0.839125	0.66038		2.21056	2.62671	2.5372	0.394655	0.442763	0.847683	-0.771496	0.250823	0.250823	5.64685e-09	Down	1.87606	1.40284	0.886103	-0.435213	0.488607	0.00232901	Down
CrNHX5	32.4722	41.0852	26.424	19.6678	21.9845	19.0964	-0.3924	0.702944	0.0131349		21.621	17.2791	18.0654	-0.430238	0.629021	0.00108123		19.9402	21.5589	15.1915	-0.432989	0.660712	0.0158553		38.593	34.0792	35.2286	0.0792077	1.35727	0.0366166		19.236	21.3492	18.3985	36.6491	42.2671	37.5255	0.97413	2.21164	2.21164	3.90413e-12	Up	38.3352	33.0791	28.6545	0.696549	1.47056	0.000330088
CrNHX6	2.88842	1.46911	1.31307	0.86984	0.37295	0.973987	-0.609075	0.450547	0.0328709	Down	1.3241	0.907931	0.451459	-0.526772	0.516085	0.08092		0.523749	0.423616	1.19026	-0.623033	0.439713	0.0456095	Down	0.713259	0.319903	0.488016	-0.731743	0.336116	0.0019685	Down	0.42438	0.477393	0.597012	2.31854	1.71547	2.38505	3.28284	4.77846	4.77846	2.99985e-10	Up	1.10215	0.508403	0.6122	0.483039	1.28041	0.467727
CrNHX7	14.5923	17.0735	10.5919	7.90367	11.2487	9.37859	-0.324833	0.782913	0.164353		9.09016	7.21732	8.99055	-0.401339	0.662437	0.00895975		9.86484	12.6744	8.25052	-0.271381	0.850186	0.394489		9.63539	8.4277	8.91928	-0.36148	0.803481	0.156389		9.27396	10.5025	9.22666	10.3961	10.5312	9.79729	0.0593573	1.19113	1.19113	0.162991		15.7737	15.9359	13.0304	0.542599	1.33663	0.00147093
[truncated: 7 more columns]
